# Supplementary material for: Predictive factors for readmission due to neonatal hyperbilirubinemia: A retrospective case-control study
Source: PLoS One. 2025 Apr 1;20(4):e0320767. doi: 10.1371/journal.pone.0320767 (PMC11960944; doi:10.1371/journal.pone.0320767)
Supplement: S1 File — (XLSX) [file pone.0320767.s001.xlsx]

## Sheet: data
Number	Sex	GA	Multiple pregnancy	Birth Weight	Mode of delivery	1min	5min	Amniotic fluid	Exclusive Breastfeeding	PROM	GDM	ICP	Time at first admission	Jaundice within 24 hours of birth	TSB at first admission	IB at first admission	albumin	A/G	Duration of phototherapy	Length of first hospitalization	TSB at first discharge	IB at first discharge	Age of first discharge	ABO hemolysis	Immunoglobulin	G6PD	Cephalohematoma	Polycythemia	exchange transfusion	time to discontinue phototherapy before discharge	month of discharge	readmission
30072269	female	38.1	N	2930	V	10	10	Clear	Y	Y	Y	Y	27	Y	224.8	216.4	35.5	1.96	60	6	137.7	124.4	10	1	0	1	0	1	0	111	4	Y
30075402	female	36	N	2600	V	9	10	Clear	Y	Y	Y	N	42	Y	189.8	179.3	34.2	2.36	44	5	232.7	218.5	6	1	0	0	0	1	0	76	7	Y
30076584	female	39.4	N	3110	V	10	10	Clear	Y	Y	Y	N	58	N	243.1	233.4	37.8	2.07	56	4	267.4	253.8	6	0	0	0	0	0	0	5	9	Y
30072386	female	40	N	3250	V	10	10	Clear	Y	Y	Y	N	45	Y	232.2	222.7	43.4	2.51	42	4	189.4	177.1	5	0	0	0	0	0	0	50	4	Y
30074666	male	39	N	3440	C	10	10	Clear	Y	Y	N	N	48	N	163.2	154.2	33.8	2.3	36	9	188.6	172.9	11	0	0	0	0	0	0	62	7	N
30077221	male	37.2	N	2550	C	10	10	Clear	Y	Y	N	N	74	N	301.3	289.3	35.3	1.87	50	6			9	1	1	0	0	0	0	64	9	N
30076557	male	36.3	N	2850	C	10	10	Clear	Y	Y	N	N	79	N	246.9	235.7	35.2	2.5	14	4	195.8	179.9	7	0	0	0	0	0	0	82	9	N
30080432	male	37.4	N	2790	C	10	10	Clear	Y	Y	N	N	66	N	209	197.3	35.3	2.22	12	3	152.4	141.9	5	0	0	0	0	0	0	64	12	N
30071026	male	39.5	N	3560	C	10	10	Clear	Y	Y	N	N	87	N	276.6	266	35.8	2.21	16	4			7	1	0	0	0	0	0	51	3	N
30079666	male	39.5	N	3030	C	10	10	Clear	Y	Y	N	N	49	N	231.8	216.5	36.6	2.15	24	6	183.6	169.5	8	0	0	1	0	0	0	84	12	N
30069367	male	39.2	N	3190	C	9	9	Clear	Y	Y	N	N	49	N	250.9	239	33.1	1.88	36	5	198	183.6	7	0	0	1	0	0	0	24	1	N
30073606	male	39	N	3090	C	10	10	Clear	Y	Y	N	N	50	N	215.9	206.4	32.7	1.82	72	10	167.2	149.4	12	0	0	1	0	0	0	38	6	N
30073399	male	38.1	N	3080	C	10	10	Clear	Y	Y	N	N	72	N	303.6	289.1	37.8	2.01	48	6	228.6	207.2	8	0	0	1	0	0	0	40	5	N
30076565	male	38.4	N	3490	C	10	10	Clear	Y	Y	N	N	195	N	306.7	289.1	38.7	2.39	36	5	174.8	157.2	13	0	0	1	0	0	0	41	9	N
30075253	male	39.3	N	2960	C	10	10	Clear	Y	Y	N	N	145	N	296	286.3	32.8	2.02	24	4	197.9	183.9	10	0	0	1	0	0	0	47	7	N
30078893	male	36.5	N	2820	V	10	10	Clear	Y	Y	N	N	146	N	294.8	277.4	33	1.96	40	4	139.7	127.6	10	0	0	0	0	0	0	34	11	N
30080482	male	40	N	3660	V	10	10	Clear	Y	Y	N	N	69	N	242.6	230.5	36.5	1.88	18	4	174.8	164.2	7	1	0	0	0	0	0	68	12	N
30080235	male	39.4	N	3100	V	10	10	Clear	Y	Y	N	N	36	N	231.7	219.9	41.3	1.94	48	8	148.2	131.3	9	0	0	1	0	0	0	66	12	N
30075485	male	39	N	3460	V	10	10	Clear	Y	Y	N	N	65	N	200.9	189.8	32.5	2.12	12	4	168.9	156	6	0	0	0	0	0	0	77	7	N
30079366	male	38.2	N	2900	V	10	10	Clear	Y	Y	N	N	64	N	255.6	244.5	36.9	1.64	24	6	218	201	8	0	0	0	0	0	0	78	11	N
30074605	male	40	N	3060	V	10	10	Clear	Y	Y	N	N	108	N	354.1	341.6	38	2.07	30	5	187.9	170.3	9	0	0	0	0	0	0	79	7	N
30078532	male	38.5	N	3070	V	10	10	Clear	Y	Y	N	N	130	N	241.8	228.8	32.7	1.79	12	4	161.5	146.2	9	0	0	0	0	0	0	80	10	N
30080175	male	39.6	N	3580	V	10	10	Clear	Y	Y	N	N	70	N	260.9	249.9	34.6	1.83	12	4	253.1	238.3	6	0	0	0	0	0	0	85	12	N
30074234	male	41	N	3480	V	10	10	Clear	Y	Y	N	N	147	N	305.4	291.6	33.6	2.01	18	3	141.9	135.3	9	0	0	0	0	0	0	54	6	N
30070658	male	38.3	N	3000	V	10	10	Clear	Y	Y	N	N	80	N	318	306.2	36	1.64	16	3			6	0	0	0	0	0	0	55	2	N
30078936	male	40	N	2830	V	10	10	Clear	Y	Y	N	N	53	N	226.7	212.1	37	1.97	24	5	204.7	181.4	7	0	0	0	0	0	0	55	11	N
30076671	male	39.2	N	2720	V	10	10	Clear	Y	Y	N	N	215	N	343.6	330.4	38	2.38	12	3			12	0	0	0	1	0	0	58	9	N
30073666	male	38.3	N	2900	V	10	10	Clear	Y	Y	N	N	96	N	334.5	324.3	36.9	1.85	72	10			14	0	0	0	1	0	0	58	6	N
30070626	male	38	N	3240	V	10	10	Clear	Y	Y	N	N	91	N	269.2	259.7	33.9	2.22	12	3	222.8	207.1	6	0	0	0	0	0	0	59	2	N
30078683	male	39.4	N	3620	V	10	10	Clear	Y	Y	N	N	86	N	278.3	264.7	33.9	1.97	18	4	160.6	154.7	7	0	0	1	0	0	0	83	11	N
30080517	male	39	N	3060	V	10	10	Clear	Y	Y	N	N	60	N	199.1	190.2	33.7	1.62	18	5	146.6	136.4	7	0	0	1	0	0	0	102	12	N
30076595	male	41	N	3880	V	10	10	Clear	Y	Y	N	N	56	N	267.7	255.3	32.5	2.21	48	8	249.5	226.3	10	0	0	1	0	0	0	7	9	N
30072771	male	38.6	N	3350	V	10	10	Clear	Y	Y	N	N	160	N	356.6	341.3	34.8	2.19	28	5	154.2	137.3	12	0	0	1	0	0	0	35	5	N
30069296	male	38.4	N	4090	V	10	10	Clear	Y	Y	N	N	50	N	242.2	230	36.8	2.24	124	12	200.8	182.2	14	0	0	1	0	0	0	39	1	N
30072548	male	38.3	N	3500	V	10	10	Clear	Y	Y	N	N	122	N	312.1	296.2	34.9	1.56	36	5	173.3	158.3	10	0	0	1	0	0	0	41	4	N
30070483	male	40.1	N	2960	V	10	10	Stain	Y	Y	N	N	34	Y	183.3	173.1	37.1	1.82	24	5	159.4	146.2	6	0	0	0	0	0	0	65	2	N
30080486	male	39.3	N	3480	V	10	10	Stain	Y	Y	N	N	42	Y	196	187.1	34.2	2.24	24	5	220	207.2	6	0	0	0	0	0	0	50	12	N
30073030	male	40.5	N	3440	V	10	10	Stain	Y	Y	N	N	42	Y	208.6	199.3	33.6	1.95	24	4	192.8	175.4	5	0	0	0	0	0	0	51	5	N
30075878	male	38.4	N	2900	V	10	10	Stain	Y	Y	N	N	43	Y	235.5	224.3	34.6	2.35	32	7	231.3	206.3	8	0	0	0	0	0	0	52	8	N
30078984	male	39.5	N	3420	V	10	10	Stain	Y	Y	N	N	23	Y	204.9	193.6	39.5	2.08	64	7	211.1	180.6	8	0	0	0	0	0	0	54	11	N
30077073	male	39.3	N	3500	V	10	10	Stain	Y	Y	N	N	47	Y	197.2	186.4	38.5	2.26	14	3	195.7	182.6	4	0	0	0	0	0	0	57	9	N
30079593	male	38.6	N	2740	V	10	10	Stain	Y	Y	N	N	23	Y	210.2	197.7	33.2	2.08	48	7	195.3	183.5	8	0	0	0	0	0	0	65	11	N
30070316	male	38.3	N	3270	V	10	10	Stain	Y	Y	N	N	38	Y	233.7	221.4	40.5	2.74	96	11	133.1	115.2	12	1	0	0	0	0	0	61	2	N
30071985	male	39.1	N	3600	V	10	10	Stain	Y	Y	N	N	37	Y	197.8	187.3	34.4	1.78	66	8	240.6	219.6	9	0	0	1	1	0	0	56	4	N
30075004	male	40.1	N	3880	V	10	10	Clear	Y	Y	N	N	36	Y	154.6	144.9	34.3	2.14	12	4	197.2	184.6	5	0	0	0	1	0	0	76	7	N
30073243	male	39.2	N	3200	V	10	10	Clear	Y	Y	N	N	54	Y	222.8	207.3	49	5.7	12	4	148.4	137.9	6	0	0	0	0	0	0	72	5	N
30078692	male	37	N	2710	V	10	10	Clear	Y	Y	N	N	44	Y	212.6	197.6	34	2.33	36	6	179.7	158	7	0	0	1	0	0	0	57	11	N
30076760	male	40.4	N	3950	V	10	10	Clear	Y	Y	N	N	53	Y	269	258.8	35.7	1.98	24	5	195.6	177.8	7	1	0	0	0	0	0	74	9	N
30073026	male	40.2	N	3680	V	10	10	Clear	Y	Y	N	N	33	Y	176.2	167.6	39.9	2	74	8	177.2	154.78	9	0	0	1	0	0	0	39	5	N
30074912	male	38.5	N	2670	V	10	10	Clear	Y	Y	N	N	37	Y	150.6	140.8	40.6	2.27	36	7	149.4	138	8	0	0	0	0	0	0	64	7	N
30070438	male	39.2	N	3190	V	10	10	Clear	Y	Y	N	N	23	Y	217.9	205.5	35.9	1.8	102	11	242.9	229.4	12	1	0	0	0	0	0	32	2	N
30072652	male	40.1	N	3300	V	10	10	Clear	Y	Y	N	N	42	Y	236.3	221.6	36.9	1.88	24	5	186.8	171.6	6	1	0	0	0	0	0	47	4	N
30071061	male	38.4	N	2400	V	10	10	Clear	Y	Y	N	N	47	Y	329.2	310.8	33	1.95	40	5	183.4	170.5	7	1	1	0	0	0	0	49	3	N
30073372	male	38.6	N	3120	V	10	10	Clear	Y	Y	N	N	26	Y	195.4	184.2	34.9	1.88	48	7	228.3	208.6	8	1	0	0	0	0	0	53	5	N
30074969	male	39.5	N	3680	V	10	10	Clear	Y	Y	N	N	29	Y	153.3	141.5	37.3	1.78	52	10	141.6	127.7	11	1	0	0	0	0	0	54	7	N
30080538	male	38	N	2910	V	10	10	Clear	Y	Y	N	N	36	Y	207.2	195.4	35.9	2.04	48	10	209.9	191.6	11	1	0	0	0	0	0	62	12	N
30075545	male	38.5	N	3080	V	10	10	Clear	Y	Y	N	N	36	Y	152.4	142.6	35.3	1.67	26	5	191.2	180.3	6	1	0	0	0	0	0	62	8	N
30074001	female	39.4	N	3040	C	10	10	Stain	Y	Y	N	N	43	N	229.5	217.8	37	1.78	34	6	195.4	183.8	7	0	0	1	0	0	0	25	6	N
30069086	female	40.5	N	2980	V	9	10	Stain	Y	Y	N	N	66	N	298.7	285.9	42.1	1.99	30	5	134.4	119.4	7	1	0	0	0	0	0	65	1	N
30074385	female	39.3	N	3340	V	10	10	Stain	Y	Y	N	N	52	N	211.1	199.8	39.7	2.22	36	6	186.7	172.6	8	0	0	0	0	0	0	75	6	N
30069486	female	38.5	N	3000	V	10	10	Stain	Y	Y	N	N	126	N	318.9	307.5	34.3	1.87	24	3	172.5	162.1	8	0	0	0	0	0	0	14	1	N
30071275	female	39.1	N	3100	V	10	10	Stain	Y	Y	N	N	95	N	303.3	292.7	40.9	2.16	24	4	172	160.4	8	0	0	0	0	0	0	50	3	N
30074640	female	39.5	N	2880	V	10	10	Stain	Y	Y	N	N	29	N	176.5	164.8	40.8	1.59	32	5	178.9	166.6	6	0	0	0	0	0	0	60	7	N
30073778	female	40.2	N	3660	V	9	10	Stain	Y	Y	N	N	52	N	258.4	246.9	37.6	1.74	48	7	194.9	180.7	9	0	0	0	0	0	0	64	6	N
30069108	female	39.4	N	3080	C	10	10	Clear	Y	Y	N	N	120	N	261.1	244.5	32.7	2.14	24	4	204.2	191	9	0	0	0	0	0	0	30	1	N
30077721	female	40.2	N	3700	C	10	10	Clear	Y	Y	N	N	49	N	221.8	213	35.1	2.31	36	6	147.1	130.8	8	0	0	0	0	0	0	32	10	N
30078914	female	39.6	N	4100	C	10	10	Clear	Y	Y	N	N	57	N	266.2	255	36.4	2.26	24	4	170.6	157.3	6	0	0	0	0	0	0	35	11	N
30074792	female	39.2	N	2820	C	10	10	Clear	Y	Y	N	N	48	N	187.9	176.8	38.5	2.53	24	7	225.6	198.5	9	0	0	0	0	0	0	37	7	N
30078623	female	40	N	3200	C	10	10	Clear	Y	Y	N	N	57	N	231	220.6	37.5	1.86	20	4	208.7	193.8	6	0	0	0	0	0	0	42	11	N
30078967	female	38.2	N	3580	C	10	10	Clear	Y	Y	N	N	56	N	268.5	257.7	39.3	2.34	24	5	208	197.9	7	0	0	0	0	0	0	46	11	N
30073421	female	39.2	N	3160	C	10	10	Clear	Y	Y	N	N	59	N	167.8	158.2	32.9	1.91	12	3	165.5	155.7	5	0	0	0	0	0	0	56	5	N
30073462	female	36.4	N	3080	V	10	10	Clear	Y	Y	N	N	50	N	224.2	214.1	32	2.24	30	6	192.5	173.7	8	1	0	0	0	0	0	56	5	Y
30077658	female	40	N	3730	V	10	10	Stain	Y	Y	N	N	22	Y	176.7	164.1	35.2	2.21	24	7	206.9	188.4	8	1	1	1	0	0	0	3	10	Y
30074594	female	38.4	N	2720	V	10	10	Clear	Y	Y	N	N	36	Y	113.6	103.2	37.7	2.14	6	3	176.7	163.1	4	1	0	0	0	0	0	75	7	N
30073610	male	37.3	Y	2510	C	9	10	Stain	N	Y	N	N	70	N	222.4	212.9	36.6	2	48	5	192.8	178.3	7	1	0	0	0	0	0	36	5	Y
30070271	male	39.6	Y	3150	V	10	10	Clear	N	Y	N	N	106	N	277.1	268.6	31.4	2.23	24	4	146	140.5	8	0	0	0	0	0	0	38	2	N
30069079	male	39.5	N	3780	V	10	10	Stain	N	Y	N	N	48	N	327.7	352.2	37	2.03	44	7			9	1	1	0	0	0	0	77	1	N
30076879	male	38.1	N	3260	V	10	10	Stain	N	Y	N	N	72	N	300.3	287.6	35.1	2.03	18	3	180	168.5	6	1	0	0	0	0	0	56	9	N
30070540	male	40.2	N	3460	V	10	10	Stain	N	Y	N	N	38	N	215.2	199.4	37.1	1.96	38	5	167	142.4	6	1	0	0	0	0	0	56	2	N
30074461	male	39.2	N	3220	V	9	10	Stain	N	Y	N	N	78	N	254.6	245.4	31.3	1.48	24	5	125	112.8	8	0	0	1	0	0	0	71	6	N
30079205	male	40.1	N	3730	C	10	10	Clear	N	Y	N	N	49	N	192.4	183	33.5	1.96	16	4	180.3	168.4	6	0	0	0	0	0	0	78	11	N
30076409	male	39	N	3320	V	10	10	Clear	N	Y	N	N	317	N	355.4	337	38	2.3	24	3	185.2	173	16	0	0	0	0	0	0	34	8	N
30070929	male	38.3	N	3220	V	10	10	Clear	N	Y	N	N	78	N	297.6	286.9	32.8	2.39	24	5			8	0	0	0	0	0	0	35	3	N
30073692	male	40.1	N	3200	V	10	10	Clear	N	Y	N	N	88	N	325.8	316.1	36.4	1.79	36	4	154.8	139.5	7	0	0	0	0	0	0	37	5	N
30076895	male	38.6	N	3600	V	10	10	Clear	N	Y	N	N	142	N	313.4	298	34.1	1.94	24	3	209.4	192.9	8	0	0	0	0	0	0	38	9	N
30075664	male	38.1	N	3220	V	10	10	Clear	N	Y	N	N	91	N	267.6	254.8	34.2	2.25	20	4	194.6	182.5	7	0	0	0	0	0	0	40	8	N
30072159	male	39.2	N	3130	V	10	10	Clear	N	Y	N	N	68	N	255.9	241.6	37.7	2.05	12	3	198.6	185.9	6	0	0	0	0	0	0	63	4	N
30073020	male	38.6	N	3240	V	10	10	Clear	N	Y	N	N	79	N	271.8	261.3	31.4	1.89	24	5	198	183.6	8	0	0	0	0	0	0	63	5	N
30072781	male	38.4	N	3160	V	10	10	Clear	N	Y	N	N	140	N	329.9	316.9	36.2	2.21	24	4	151.7	139.1	10	0	0	0	1	0	0	64	5	N
30076397	male	39.6	N	2890	V	10	10	Clear	N	Y	N	N	54	N	276.6	264.2	36.1	1.95	72	7	220.8	205.9	9	0	0	0	1	0	0	66	8	N
30076365	male	37	N	2670	C	10	10	Clear	N	Y	N	N	74	Y	218.9	202.1	33.3	1.95	24	4	177.4	161.4	7	0	0	0	0	0	0	42	8	N
30078193	male	37.2	N	2780	C	9	10	Clear	N	Y	N	N	34	Y	125.8	117.5	33.6	1.91	20	5	152.2	142.2	6	0	0	0	0	0	0	53	10	N
30071191	male	38.3	N	3230	C	10	10	Clear	N	Y	N	N	24	Y	223.5	208	35.3	2.32	72	9	207.3	192	10	1	1	0	0	0	0	80	3	N
30080273	male	39.1	N	2880	C	10	10	Clear	N	Y	N	N	90	Y	210.8	198.5	33.8	2.1	12	4	139.1	125.4	7	1	0	0	0	0	0	84	12	N
30074742	male	38.1	N	3420	C	10	10	Clear	N	Y	N	N	31	Y	220.5	211.8	35.8	2.29	86	10	241.7	227.2	11	1	0	0	0	0	0	6	7	N
30079868	male	39.1	N	3620	C	10	10	Clear	N	Y	N	N	45	Y	191.2	177.1	35.2	2.33	52	8	224.7	199.4	9	1	0	0	0	0	0	35	12	N
30073602	male	39.1	N	3180	C	10	10	Clear	N	Y	N	N	15	Y	183.6	173	32.4	2.05	24	6	180.1	165.3	6	1	0	0	0	0	0	37	5	N
30080033	male	37.2	N	2980	V	10	10	Clear	N	Y	N	N	24	Y	185.8	176.8	36.4	2.14	48	7	202.9	183.8	8	0	0	0	0	0	0	41	12	N
30075724	male	37.1	N	3270	V	10	10	Clear	N	Y	N	N	40	Y	173.6	163.9	33.2	2.37	58	8	220.4	205.1	9	0	0	0	0	0	0	50	8	N
30075774	male	36	N	2660	V	10	10	Clear	N	Y	N	N	104	Y	260.6	248.1	35.9	2.06	34	7	208.2	192.9	11	0	0	0	0	0	0	51	8	N
30076322	male	40	N	3740	V	10	10	Clear	N	Y	N	N	19	Y	168.5	158	33.1	2.11	60	10	187.6	172.5	10	1	1	0	0	0	0	77	9	N
30074964	male	40.1	N	3620	V	10	10	Clear	N	Y	N	N	37	Y	232.5	219.7	34.9	1.89	90	10	158.8	119.3	11	1	1	0	0	0	0	81	7	N
30069449	male	39.1	N	3180	V	10	10	Clear	N	Y	N	N	52	Y	337.8	325.2	37.2	1.96	77	8	194.4	173.2	10	0	0	1	0	0	0	65	1	N
30075377	male	39.2	N	3220	V	10	10	Clear	N	Y	N	N	22	Y	166.3	155.2	37.1	2.26	20	4	216.8	200.3	4	0	0	1	0	0	0	65	7	N
30079476	female	40	N	3220	V	10	10	Clear	N	Y	N	N	82	N	324.3	311.7	37.8	2.17	16	4	150.9	142.1	7	0	0	0	0	0	0	84	11	N
30073227	female	39.2	N	3300	V	10	10	Clear	N	Y	N	N	41	N	180	169.4	36.4	1.81	12	4	202.3	189.8	5	0	0	0	0	0	0	84	5	N
30068661	female	39.1	N	3300	V	10	10	Clear	N	Y	N	N	132	N	448.5	431.1	41	2.34	100	17			22	0	0	0	0	0	0	183	1	N
30073916	female	40.3	N	3550	V	10	10	Clear	N	Y	N	N	92	N	332.8	320.4	39.1	1.98	24	3	136.4	130.9	6	0	0	0	0	0	0	14	6	N
30069335	female	38.3	N	3290	V	10	10	Clear	N	Y	N	N	52	N	217.5	207.6	33.3	2.27	24	4	269	255.7	6	0	0	0	0	0	0	17	1	N
30078174	female	39.2	N	2980	V	10	10	Clear	N	Y	N	N	62	N	327.5	316.1	42.8	2.03	30	4	247.8	229	6	0	0	0	0	0	0	29	10	N
30071536	female	39.6	N	3320	V	10	10	Clear	N	Y	N	N	203	N	314	301	35.3	2.09	24	5	153.4	140.5	13	0	0	0	0	0	0	37	3	N
30068883	male	36.3	Y	3440	V	10	10	Stain	Y	Y	N	N	79	N	249.7	237.1	33.3	2.47	50	7	165.4	153.6	10	0	0	1	0	0	0	41	1	N
30070181	male	38.3	Y	2680	C	9	10	Clear	Y	Y	N	N	288	N	284.2	268.6	35.8	2.58	24	4	146.1	136.3	16	0	0	0	0	0	0	39	2	N
30069482	male	38	Y	2770	C	10	10	Clear	Y	Y	N	N	48	N	200.8	211.2	34.3	2.01	24	5	187.5	172.8	7	1	0	0	0	0	0	35	1	N
30070816	female	38.2	N	3100	V	10	10	Clear	N	N	Y	Y	52	N	256.5	247	35.1	2.02	24	5	196.4	182.1	7	1	0	0	0	1	0	63	3	N
30079287	female	36.6	N	3010	C	9	10	Clear	N	N	Y	N	74	N	293	279.9	38.1	1.94	12	4	193.6	180	7	0	0	0	0	1	0	74	11	N
30069872	female	37.2	N	3470	C	10	10	Clear	N	N	Y	N	66	N	230.5	219.5	30.3	2.09	24	4	173.9	160.4	6	0	0	0	0	1	0	41	1	N
30075314	female	39.1	N	3300	C	10	10	Clear	N	N	Y	N	48	N	190.4	179.2	39.3	1.91	12	4	166.7	149.5	6	1	0	0	0	1	0	84	7	N
30070413	female	38.2	N	3130	V	9	10	Clear	N	N	Y	N	41	N	203	191.8	35.2	1.63	40	5	202.3	192.8	6	0	0	0	0	1	0	33	2	N
30074325	female	40	N	3020	V	10	10	Clear	N	N	Y	N	99	N	293.9	282	34.5	2.13	24	3	207.1	193.7	7	0	0	0	0	1	0	41	6	N
30069362	female	38.6	N	3590	V	10	10	Clear	N	N	Y	N	49	N	172.6	163.2	35	1.67	18	4	171.8	160.1	6	1	0	0	0	1	0	82	1	N
30074476	female	40.4	N	3620	V	10	10	Clear	N	N	Y	N	98	N	366.7	352.9	37.2	1.81	40	5	153.4	137.5	9	0	0	1	0	1	0	13	7	N
30079883	female	40.1	N	3360	V	9	10	Stain	N	N	Y	N	44	Y	234.5	222.2	36.8	2.37	24	4	213.5	200.6	5	0	0	1	1	1	0	57	12	N
30075207	female	40.3	N	2800	V	10	10	Stain	N	N	Y	N	44	Y	199.5	189.9	34.4	1.69	24	7			8	1	0	1	0	1	0	127	7	N
30073027	female	40	N	2940	V	10	10	Clear	N	N	Y	N	28	Y	181.4	170.2	42.7	1.93	24	5	155.9	138.8	6	0	0	0	0	1	0	38	5	N
30079403	female	40.5	N	3430	V	10	10	Clear	N	N	Y	N	29	Y	211.3	197.8	33.5	2.26	48	6	214.8	201.2	7	0	0	0	0	1	0	50	11	N
30075769	female	37.4	N	3000	V	10	10	Clear	N	N	Y	N	47	Y	199.6	189.9	34.5	2.02	38	6	204	188.8	7	1	0	0	0	1	0	54	8	N
30075357	female	40.6	N	3250	V	10	10	Clear	N	N	Y	N	35	Y	142.3	132.8	37	1.93	12	4	193.8	181.4	5	1	0	0	0	1	0	83	7	N
30073834	female	39	N	3220	V	10	10	Clear	N	N	N	N	18	Y	118.9	108.9	36.2	2.29	60	8	148.7	131.5	8	1	0	0	0	1	0	37	6	N
30077217	female	40.2	N	2820	C	10	10	Clear	N	N	Y	Y	61	N	244.6	233.1	37.6	1.96	22	5	169	157.1	7	1	0	0	0	0	0	75	9	N
30071881	female	41.3	N	3150	V	10	10	Clear	N	N	Y	Y	108	N	340.9	330.3	37.7	2.06	24	4	186.1	173.6	9	0	0	0	0	0	0	40	4	N
30079510	female	40.2	N	3500	V	10	10	Clear	N	N	Y	Y	68	N	293.6	278.6	43.6	1.57	24	3	162.3	150.4	5	0	0	0	0	0	0	58	11	N
30072955	female	40.1	N	3080	V	10	10	Stain	N	N	Y	Y	27	Y	221.5	209.8	35	1.66	40	7	201	188	7	1	0	0	0	0	0	59	5	N
30080221	male	37.5	N	3040	V	10	10	Clear	N	N	Y	N	24	Y	160.6	150.1	36.7	2.05	60	9	234.3	215.3	10	0	0	0	0	0	0	64	12	Y
30073489	male	39.2	N	3160	V	10	10	Clear	N	N	Y	N	72	Y	215.6	201.5	31.4	1.79	24	3	200.3	188.2	6	0	0	1	0	0	0	39	5	Y
30069365	female	40.3	N	4130	C	9	9	Clear	N	N	Y	N	37	N	199.8	186.9	37.6	1.83	12	4	158.6	145.2	5	0	0	0	0	0	0	87	1	N
30078488	female	40.4	N	3350	C	10	10	Clear	N	N	Y	N	69	N	213.8	205	33.4	1.75	12	3	155.7	144.7	5	0	0	0	0	0	0	59	10	N
30079198	female	37.1	N	3140	C	9	10	Clear	N	N	Y	N	169	N	333.2	313.8	38	2.44	22	4	194.1	169.6	11	0	0	0	0	0	0	79	11	N
30072155	female	37.1	N	3700	C	10	10	Clear	N	N	Y	N	60	N	187.2	175.7	33.1	2.63	12	4	193.7	180	6	0	0	0	0	0	0	82	4	N
30076449	female	37.2	N	3040	C	10	10	Clear	N	N	Y	N	312	N	349.9	336.9	36	2.67	16	5	204.7	190	18	0	0	0	0	0	0	108	8	N
30073675	female	36.3	N	2770	C	10	10	Clear	N	N	Y	N	64	N	191.3	181.2	35.6	1.87	36	6	178.5	163.9	9	0	0	0	0	0	0	50	5	N
30070064	female	35.2	N	2290	C	9	10	Clear	N	N	Y	N	111	N	237.9	226.5	29.7	2.09	12	3	189.9	177.2	7	0	0	0	0	0	0	66	2	N
30071749	female	39.4	N	3260	C	10	10	Clear	N	N	Y	N	74	N	250.6	241.5	32.7	2.18	18	4	219.5	203.9	7	1	0	0	0	0	0	77	4	N
30074125	female	38.5	N	3180	C	10	10	Clear	N	N	Y	N	50	N	210	200.1	32.4	2.2	36	6	208.1	185.8	8	1	0	0	1	0	0	62	6	N
30073620	female	38.4	N	3350	C	10	10	Clear	N	N	Y	N	78	N	232.9	222.3	36.3	2.03	12	3	168	158.8	3	1	0	1	0	0	0	63	5	N
30069650	female	39	N	2740	V	10	10	Clear	N	N	Y	N	99	N	300.2	288.5	36.8	2.37	18	2			2	0	0	0	0	0	0	26	1	N
30074669	female	38.6	N	3020	V	10	10	Clear	N	N	Y	N	71	N	301	290.5	39.1	1.81	36	4	168.6	154.9	7	0	0	0	0	0	0	37	7	N
30072802	female	39.3	N	3170	V	10	10	Clear	N	N	Y	N	83	N	340.7	330	34.7	2.16	28	4	217.1	203.6	7	0	0	0	0	0	0	39	5	N
30072914	female	38.2	N	2750	V	9	10	Clear	N	N	Y	N	120	N	326.9	312.8	33.4	1.92	38	4	206.7	193.7	9	0	0	0	1	0	0	41	5	N
30072679	female	39.3	N	3220	V	10	10	Clear	N	N	Y	N	92	N	328.9	313.6	39.7	2.32	28	4	180.3	164.4	9	0	0	0	0	0	0	41	4	N
30080439	female	40.6	N	3940	V	10	10	Clear	N	N	Y	N	53	N	212.9	201.6	36	2.21	24	4	198.7	185.5	6	0	0	0	0	0	0	42	12	N
30077278	female	38.2	N	2600	V	10	10	Clear	N	N	Y	N	68	N	327.3	314.1	35	2.46	40	5	211.5	194.3	7	0	0	0	0	0	0	50	9	N
30070965	female	39.2	N	3690	V	10	10	Clear	N	N	Y	N	146	N	298.6	289.1	39.1	2.05	12	3	176.5	165.1	9	0	0	0	0	0	0	58	3	N
30070733	female	38.4	N	2760	V	10	10	Clear	N	N	Y	N	102	N	357.1	343.6	39.4	2.61	24	5	190.8	175.4	9	0	0	0	0	0	0	58	3	N
30073526	female	37.6	N	2590	V	9	10	Clear	N	N	Y	N	95	N	321.6	308.4	37.4	2.17	18	3	178.6	165.5	7	0	0	0	0	0	0	57	5	N
30077600	female	37.3	N	2500	V	10	10	Clear	N	N	Y	N	96	N	280.6	267.4	35.7	1.96	14	3	204.5	193.4	7	0	0	0	0	0	0	57	10	N
30073197	female	39	N	3010	V	10	10	Clear	N	N	Y	N	43	N	168.7	158.2	36.4	1.48	12	4	135.5	123.2	5	1	0	0	0	0	0	80	5	N
30069875	female	38.6	N	3380	V	10	10	Clear	N	N	Y	N	99	N	390.4	376	33.6	1.96	36	7	234.6	218.5	11	1	1	0	0	0	0	104	1	N
30069057	female	40.2	N	3200	V	10	10	Clear	N	N	Y	N	50	N	173	160	34.2	1.68	18	4	147.7	135	6	1	0	0	0	0	0	42	1	N
30074968	female	38.6	N	2560	V	9	10	Clear	N	N	Y	N	41	N	183.8	175.1	37.6	1.78	24	5	221.1	206.8	6	1	0	0	0	0	0	62	7	N
30070812	female	38.5	N	3230	V	10	10	Clear	N	N	Y	N	114	N	298	288.4	33.2	1.92	18	3	209.6	197.3	8	1	0	0	0	0	0	72	3	N
30080677	female	40.1	N	3080	V	9	10	Clear	N	N	Y	N	72	N	244.7	233.3	35.3	2.35	14	4	162.8	147.8	7	0	0	1	0	0	0	79	12	N
30073390	female	38	N	2970	V	10	10	Clear	N	N	Y	N	57	N	280	270.3	39.2	1.97	24	4	193.6	177	6	0	0	1	0	0	0	41	5	N
30078870	female	39.5	N	3390	V	10	10	Clear	N	N	Y	N	75	N	281.1	270.2	42.1	2.15	36	5	128.1	117.5	8	0	0	1	0	0	0	60	11	N
30074471	female	39.6	N	2860	V	10	10	Stain	N	N	Y	N	18	Y	160.6	150	35.6	1.75	36	7	214.4	193.9	7	1	0	0	0	0	0	83	7	N
30072906	female	38.6	N	2700	V	10	10	Stain	N	N	Y	N	38	Y	210.8	194.7	36.6	1.58	28	6	154.4	137.4	7	1	0	0	0	0	0	94	5	N
30079712	female	41	N	3290	V	10	10	Stain	N	N	Y	N	15	Y	202.3	192.2	38.4	1.9	48	6	159.3	144.7	7	1	0	0	0	0	0	64	12	N
30073460	female	41.1	N	3320	V	10	10	Stain	N	N	Y	N	31	Y	163.7	152.2	37	1.83	36	7	157.7	146.1	8	0	0	1	0	0	0	99	5	N
30072202	female	39.5	N	3350	V	10	10	Stain	N	N	Y	N	35	Y	199.8	183.8	36.4	1.9	36	4	160.1	146.1	5	0	0	1	0	0	0	25	4	N
30074073	female	39.1	N	2780	V	10	10	Stain	N	N	Y	N	49	Y	214.5	200.3	36	2.03	42	6	207.7	192.9	8	0	0	1	0	0	0	65	6	N
30070830	female	40.1	N	2750	V	9	10	Stain	N	N	Y	N	6	Y	150.7	138.5	37.8	1.25	62	7	140.2	127.5	7	1	0	1	0	0	0	75	3	N
30072419	female	40.1	N	3180	C	10	10	Clear	N	N	Y	N	46	Y	199.8	189.4	38.4	1.54	12	4	191.2	180.4	5	0	0	0	0	0	0	86	4	N
30071400	female	39	N	3280	C	9	10	Clear	N	N	Y	N	122	Y	285.1	267	33.6	2.06	24	3	188.5	171.7	8	0	0	0	0	0	0	28	3	N
30080400	female	38.3	N	2820	C	10	10	Clear	N	N	Y	N	63	Y	254.8	244.7	36.3	1.85	24	5	249.7	232.5	7	0	0	0	0	0	0	32	12	N
30075100	female	37.3	N	2950	C	10	10	Clear	N	N	Y	N	69	Y	246.8	237.5	37.7	2.03	48	7	183	167.1	9	0	0	1	0	0	0	64	7	N
30071045	female	39	N	2980	C	10	10	Clear	N	N	Y	N	39	Y	219.3	208.3	35.9	2.04	24	5	193.5	182	6	1	0	0	0	0	0	73	3	N
30075049	female	41.1	N	3700	C	10	10	Clear	N	N	Y	N	19	Y	229.4	214.8	37.4	2.13	36	6	128.4	112.2	6	1	1	0	0	0	0	82	7	N
30076385	female	40.3	N	3230	V	9	10	Clear	N	N	Y	N	79	Y	301.6	293.2	41	2.47	48	8	261.7	249.1	11	0	0	0	0	0	0	11	9	N
30080456	female	38.3	N	3000	V	10	10	Clear	N	N	Y	N	48	Y	197.9	188.1	39	2.12	20	5	214.4	202.4	7	0	0	0	0	0	0	41	12	N
30079665	female	38.5	N	3300	V	10	10	Clear	N	N	Y	N	25	Y	169.1	156.3	38.9	1.95	48	6	198.6	175.4	7	0	0	0	0	0	0	42	12	N
30073125	female	39.3	N	4330	V	10	10	Clear	N	N	Y	N	23	Y	176.9	166.1	36.1	1.54	48	7	200.9	190	8	0	0	0	0	0	0	48	5	N
30075311	female	41	N	3640	V	10	10	Clear	N	N	Y	N	30	Y	177.2	166.8	40.9	1.99	24	4	172.8	163.1	5	0	0	0	0	0	0	51	7	N
30080011	female	38.6	N	2840	V	10	10	Clear	N	N	Y	N	53	Y	147.9	134.7	32.5	1.93	12	3	173.6	161.4	5	0	0	0	0	0	0	51	12	N
30079807	female	39.6	N	3010	V	10	10	Clear	N	N	Y	N	48	Y	231.2	219.5	36.7	2.15	18	3	182.2	170.4	4	0	0	0	0	0	0	51	12	N
30079731	female	40.1	N	3580	V	10	10	Clear	N	N	Y	N	118	Y	319.4	306.5	37.6	2.58	12	3	227.9	209.1	7	0	0	0	0	0	0	57	12	N
30076504	female	39.4	N	3010	V	10	10	Clear	N	N	Y	N	45	Y	197.2	186	38.2	1.8	36	6	220	198.7	7	0	0	0	0	0	0	61	9	N
30076844	female	40.4	N	2710	V	10	10	Clear	N	N	Y	N	29	Y	205.1	193.7	36.2	2.29	36	7	238.5	224.2	8	0	0	0	0	0	0	71	9	N
30079958	female	37.6	N	2690	V	10	10	Clear	N	N	Y	N	42	Y	180.6	169.6	39.9	1.55	30	5	147.6	136.3	6	0	0	1	0	0	0	38	12	N
30074206	female	37.6	N	3220	V	10	10	Clear	N	N	Y	N	32	Y	161.3	153.4	37.4	2.34	132	13	206.8	190.2	14	0	0	1	0	0	0	49	6	N
30078968	female	37.6	N	2380	V	10	10	Clear	N	N	Y	N	40	Y	224.1	212.9	36.4	1.85	24	3	187.9	177.1	4	0	0	0	0	0	0	28	11	N
30080078	female	37.4	N	3660	V	10	10	Clear	N	N	Y	N	23	Y	191	180.6	35.8	2.34	36	6	210.1	197.6	7	0	0	0	0	0	0	65	12	N
30071784	female	40.1	N	3710	V	10	10	Clear	N	N	Y	N	31	Y	221	207.1	35.9	2.08	24	6	140.8	121	7	1	0	0	0	0	0	77	4	N
30074945	female	40	N	3440	V	9	10	Clear	N	N	Y	N	28	Y	177.7	166.7	36.3	1.83	24	5	183.9	170.6	6	1	0	0	0	0	0	89	7	N
30070447	female	40.2	N	3230	V	10	10	Clear	N	N	Y	N	14	Y	187.4	176.8	38.2	1.5	48	7	185	174.9	7	1	0	0	0	0	0	110	2	N
30069714	female	39.1	N	2970	V	10	10	Clear	N	N	Y	N	66	Y	290.2	279.5	38.9	2.02	66	6	222	208.1	8	1	0	0	0	0	0	10	1	N
30072644	female	40.1	N	3330	V	10	10	Clear	N	N	Y	N	44	Y	256.3	246	36.7	1.85	42	6	197.5	181.3	7	1	0	0	0	0	0	37	4	N
30072651	female	39.4	N	3280	V	10	10	Clear	N	N	N	N	22	Y	154.6	144.1	36.1	2.15	44	6	192.8	178.2	7	0	0	1	0	0	0	37	4	N
30072889	male	39.4	Y	3660	V	8	9	Clear	Y	N	N	N	173	N	304.6	291.2	35.7	1.71	12	3	216.6	204.2	10	0	0	0	0	0	0	63	5	N
30070393	male	37.4	Y	2680	V	10	10	Clear	Y	N	N	N	187	N	259.1	241.9	35.2	2	14	3	132.1	120.3	11	1	0	0	0	0	0	56	2	N
30070904	male	37.4	Y	2950	V	10	10	Clear	Y	N	N	N	122	N	383.6	368.7	34.7	2.2	40	8	192.3	172.7	13	0	0	1	0	0	0	61	3	N
30078330	male	37.1	Y	2750	V	10	10	Clear	Y	N	N	N	84	N	282.2	270.6	33.3	2.28	54	7	253.6	237.7	10	0	0	0	0	0	0	10	10	N
30072660	male	37.2	Y	2750	V	9	10	Clear	Y	N	N	N	100	N	286.5	274	34.3	1.84	34	5	144	132.8	9	0	0	0	0	0	0	36	4	N
30074159	male	37.2	Y	2560	V	10	10	Clear	Y	N	N	N	88	N	257.6	245.5	31.8	1.99	12	3	174.3	160.5	6	0	0	0	0	0	0	62	6	N
30074990	male	38.4	Y	2740	V	10	10	Clear	Y	N	N	N	38	N	158.9	147.5	36	1.93	18	6			7	0	0	1	0	0	0	86	7	N
30071585	male	37.5	Y	2540	V	10	10	Clear	Y	N	N	N	64	N	274.1	257.7	34.7	1.9	70	11	160.5	148.2	13	0	0	1	0	0	0	63	4	N
30077833	male	38.3	Y	2860	V	10	10	Clear	Y	N	N	N	27	Y	153.9	143.5	33.4	1.48	32	6	200	183.8	7	0	0	0	0	0	0	54	10	N
30070951	female	38.4	Y	3500	C	10	10	Clear	Y	N	N	N	121	N	309.7	299	35	2.63	24	5	178.3	166.7	10	0	0	0	0	0	0	54	3	N
30071312	male	39.3	N	3330	C	10	10	Stain	Y	N	N	N	40	N	197.1	187	33.7	1.96	24	5	156.7	146.5	7	0	0	0	0	0	0	41	3	N
30076790	male	39	N	3380	C	10	10	Stain	Y	N	N	N	85	N	206.4	197.6	35.3	1.6	12	3	135.4	122.5	6	0	0	0	0	0	0	52	9	N
30074954	male	40.1	N	3520	C	10	10	Stain	Y	N	N	N	56	N	178.6	169.9	35.2	2.15	8	3	178.5	167.2	5	0	0	0	0	0	0	56	7	N
30078391	male	38.4	N	3030	C	10	10	Stain	Y	N	N	N	55	N	303.7	289.7	36.7	1.88	60	9	211.9	193.6	11	1	1	0	0	0	0	98	10	N
30073867	male	38.6	N	3710	V	9	10	Stain	Y	N	N	N	119	N	308.6	296.1	37.4	2.4	36	6	147.8	136.2	10	0	0	0	0	0	0	60	6	N
30072307	male	39.3	N	3400	V	10	10	Stain	Y	N	N	N	205	N	327.6	311.7	37.2	2.64	12	4	186.5	172.3	12	0	0	0	0	0	0	82	4	N
30071205	male	38.6	N	3530	V	10	10	Stain	Y	N	N	N	125	N	357.2	340.4	33.2	1.79	24	3	196.5	189	8	0	0	0	1	0	0	36	3	N
30078092	male	40.2	N	2860	V	10	10	Stain	Y	N	N	N	46	N	209	198.3	37	1.81	20	4	111.9	101.2	5	0	0	0	0	0	0	45	10	N
30069520	male	40	N	3630	V	10	10	Stain	Y	N	N	N	60	N	253.8	234.1	37.2	2.09	12	3	201.9	185.8	5	0	0	0	0	0	0	53	1	N
30078440	male	39.3	N	3220	V	10	10	Stain	Y	N	N	N	73	N	211.1	201	33.9	1.77	12	3	169.7	159.3	6	0	0	0	0	0	0	61	10	N
30070498	male	39.6	N	3140	C	10	10	Clear	Y	N	N	N	54	N	233.5	218.7	40.7	1.57	24	5	187.3	177.2	7	0	0	0	0	0	0	36	2	N
30079726	male	39.3	N	2730	C	10	10	Clear	Y	N	N	N	56	N	296.1	285.6	36.9	2.05	24	4	224.5	206.2	6	0	0	0	0	0	0	41	12	N
30071678	male	40.4	N	3580	C	10	10	Clear	Y	N	N	N	72	N	334.4	323.7	41.3	2.12	22	4	217.6	205.5	7	0	0	0	0	0	0	42	3	N
30074891	male	40.4	N	3150	C	10	10	Clear	Y	N	N	N	36	N	223.7	214.5	37.9	2.07	24	4	185.8	172	5	0	0	0	0	0	0	47	7	N
30071062	male	41	N	3130	C	10	10	Clear	Y	N	N	N	78	N	273.3	261.2	35.1	1.84	24	7	135.1	124.7	7	0	0	0	0	0	0	49	3	N
30073966	male	38.6	N	3480	C	10	10	Clear	Y	N	N	N	69	N	226.5	216.6	36.4	2.08	12	3	192.8	176.3	5	0	0	0	0	0	0	55	6	N
30069473	male	39.1	N	2880	C	10	10	Clear	Y	N	N	N	173	N	240	225.8	34.8	2	18	3	152.6	136.6	10	0	0	1	0	0	0	52	1	N
30073331	male	38	N	2730	V	10	10	Clear	Y	N	N	N	71	N	304.2	292.2	36.8	2.2	36	5	228.1	216.4	8	0	0	0	1	0	0	39	5	N
30077591	male	39.6	N	3600	V	10	10	Clear	Y	N	N	N	49	N	230.6	220.4	32.9	1.6	32	5	268.5	250.3	7	0	0	0	0	0	0	41	10	N
30074211	male	40.3	N	2960	V	10	10	Clear	Y	N	N	N	87	N	249.9	240.1	36	1.81	12	3	196.9	184.9	7	0	0	0	0	0	0	58	6	N
30074763	male	38.2	N	3000	V	10	10	Clear	Y	N	N	N	164	N	324.9	310.3	34.3	1.85	24	5	169.9	156.3	11	0	0	0	0	0	0	62	7	N
30075829	male	39.1	N	3780	V	8	10	Clear	Y	N	N	N	106	N	302.9	292.5	36	2.32	24	3	218.1	206.3	8	0	0	0	0	0	0	40	8	N
30070260	male	39.5	N	2870	V	10	10	Clear	Y	N	N	N	95	N	347.2	335.7	35.3	2.11	18	3	181.9	166.9	7	0	0	0	0	0	0	42	2	N
30071852	male	39.6	N	3380	V	10	10	Clear	Y	N	N	N	78	N	273.6	264	35.2	2.82	24	4	227.7	214.8	7	0	0	0	0	0	0	42	4	N
30073120	male	38.6	N	3260	V	10	10	Clear	Y	N	N	N	86	N	336.5	321.7	37	2.11	42	6	145	130.9	9	0	0	0	0	0	0	42	5	N
30077500	male	38.6	N	3610	V	10	10	Clear	Y	N	N	N	130	N	322.1	309.2	40.5	2.11	14	3	237.4	221.6	8	0	0	0	0	0	0	52	9	N
30070665	male	39.1	N	3570	V	10	10	Clear	Y	N	N	N	86	N	301.7	292.1	34.3	2.07	12	3	175.5	165.2	6	0	0	0	0	0	0	59	2	N
30072537	male	39.1	N	2960	V	10	10	Clear	Y	N	N	N	46	N	151.6	138.9	36.1	1.52	12	3	142.9	130.5	4	0	0	0	0	0	0	59	4	N
30072582	male	38.3	N	3160	V	10	10	Clear	Y	N	N	N	83	N	295	285.7	33.1	1.66	36	6	194.3	171.6	9	0	0	0	1	0	0	60	4	N
30078299	male	39.2	N	3540	V	10	10	Clear	Y	N	N	N	76	N	335.4	324.2	39.8	1.96	36	6	174.1	157.8	9	0	0	0	0	0	0	62	10	N
30076485	male	39.4	N	3760	V	10	10	Clear	Y	N	N	N	112	N	329.8	315.7	34.7	1.6	34	5	203	187.4	9	0	0	0	0	0	0	62	8	N
30080314	male	39.4	N	3120	V	10	10	Clear	Y	N	N	N	43	N	191.5	179.6	36.4	2.46	35	6	184.7	172.5	7	0	0	0	0	0	0	63	12	N
30069490	male	36.6	N	2860	V	10	10	Clear	Y	N	N	N	153	N	396	382.4	34.4	2.12	48	7	213.6	200.7	13	0	0	0	0	0	0	85	1	N
30079179	male	37	N	2600	V	9	10	Clear	Y	N	N	N	162	N	323.1	308.2	36.3	2.88	18	5	171.1	156	11	0	0	0	0	0	0	98	11	N
30075926	male	37.1	N	3420	V	10	10	Clear	Y	N	N	N	103	N	308.9	294.5	33.7	2.48	26	3	220.1	203.6	7	0	0	0	0	0	0	27	8	N
30080537	male	37.3	N	3120	V	10	10	Clear	Y	N	N	N	118	N	340.7	329.3	38.1	2.16	24	5	151.5	138.4	10	0	0	0	0	0	0	55	12	N
30078276	male	36.4	N	3000	V	10	10	Clear	Y	N	N	N	164	N	385.1	367.5	34.5	2.78	32	6	203.2	190.6	12	0	0	0	0	0	0	63	10	N
30072991	male	36.6	N	3280	V	10	10	Clear	Y	N	N	N	139	N	294.8	280.9	30	1.95	24	4	157.8	145.6	9	0	0	0	0	0	0	65	5	N
30071940	male	39.1	N	3330	V	9	10	Clear	Y	N	N	N	44	N	216.6	205.3	39.6	1.61	30	7	165.5	150.1	8	1	0	0	0	0	0	74	4	N
30071165	male	39.4	N	3900	V	9	10	Clear	Y	N	N	N	71	N	286.3	275.2	31.6	2.27	72	9	183.4	150.3	12	1	0	0	0	0	0	36	3	N
30074789	male	40.1	N	4280	V	10	10	Clear	Y	N	N	N	61	N	262.6	253.5	37.4	1.95	48	6	204.3	192.3	8	1	0	0	0	0	0	45	7	N
30074000	male	39.3	N	2980	V	10	10	Clear	Y	N	N	N	44	N	186.9	175.8	36.6	1.63	24	4	162.1	151.2	5	1	0	0	0	0	0	49	6	N
30072378	male	38.1	N	2520	V	10	10	Clear	Y	N	N	N	92	N	240	227.6	35	1.86	18	4	169.1	156.9	7	0	0	1	0	0	0	72	4	N
30078516	male	39.3	N	3620	V	10	10	Clear	Y	N	N	N	97	N	328.4	314.5	37.2	1.76	62	10	211.4	193.6	14	0	0	1	0	0	0	75	11	N
30075106	male	40.2	N	3420	V	9	10	Clear	Y	N	N	N	22	Y	175.7	163.2	38.3	1.81	36	6	230.4	203.1	6	0	0	1	0	0	0	72	7	N
30078052	male	40.3	N	3280	V	10	10	Clear	Y	N	N	N	74	Y	308.1	296.7	39	1.73	36	4	186	170.7	7	0	0	0	0	0	0	31	10	N
30073614	male	38.2	N	2700	V	10	10	Clear	Y	N	N	N	21	Y	136.2	125	37	2.19	72	9	174	148.7	9	0	0	0	0	0	0	40	6	N
30072456	male	40.5	N	3580	V	8	9	Clear	Y	N	N	N	35	Y	179.4	168.4	37.7	1.68	24	4	133	121.6	5	0	0	0	0	0	0	48	4	N
30074770	male	39.5	N	3720	V	10	10	Clear	Y	N	N	N	34	Y	186	174.4	35.9	2.12	32	6	169.2	147.7	7	0	0	0	0	0	0	60	7	N
30074662	male	40.1	N	3280	V	10	10	Clear	Y	N	N	N	46	Y	179	168.9	37.6	1.91	24	4	158.2	147.9	6	0	0	0	0	0	0	62	7	N
30080013	male	40.1	N	3700	V	10	10	Clear	Y	N	N	N	45	Y	195.7	183.6	32.7	2.08	24	5	205.8	189.2	6	0	0	0	0	0	0	64	12	N
30072443	male	40.3	N	3340	V	10	10	Clear	Y	N	N	N	58	Y	224.1	213.1	36.8	2.04	30	6	182.3	166	8	1	0	0	0	0	0	62	4	N
30073868	male	38.3	N	2630	V	10	10	Clear	Y	N	N	N	39	Y	401.2	381	32.4	1.88	36	7	125	114.8	8	0	0	1	0	0	0	77	6	N
30075733	male	38.6	N	2680	V	10	10	Clear	Y	N	N	N	103	Y	371.3	355.9	35.3	2.29	36	8	152	137.4	12	0	0	1	0	0	0	85	8	N
30075046	male	38.1	N	3680	V	10	10	Clear	Y	N	N	N	30	Y	199	186.7	38.1	2.05	84	10	195.8	169.8	11	0	0	1	0	0	0	61	7	N
30074599	female	40.1	N	3050	C	10	10	Stain	Y	N	N	N	43	N	194	182.8	39.1	2.18	12	5	223.5	208.7	6	0	0	0	0	0	0	106	7	N
30072358	female	40.5	N	2760	C	10	10	Stain	Y	N	N	N	66	N	194.4	181.7	34.7	1.82	12	2	143.1	129.5	4	0	0	0	0	0	0	8	4	N
30079098	female	39	N	3880	C	10	10	Stain	Y	N	N	N	52	N	176.8	168	37.1	2.21	24	6	155	144.6	8	1	0	0	0	0	0	74	11	N
30080216	female	39.6	N	3360	C	10	10	Clear	Y	N	N	N	52	N	181.9	171	32.9	2.12	12	3	184	172.3	5	0	0	0	0	0	0	51	12	N
30076801	female	40.3	N	3240	C	10	10	Clear	Y	N	N	N	74	N	223	213.5	36.5	1.9	12	3	162.1	151.3	6	0	0	0	0	0	0	52	9	N
30080275	female	39.1	N	2810	C	10	10	Clear	Y	N	N	N	76	N	264.4	252.5	43.2	2.29	12	3	200.5	188.6	6	0	0	0	0	0	0	57	12	N
30072346	female	39.1	N	3620	C	10	10	Clear	Y	N	N	N	50	N	229.8	217.5	39.9	2.06	12	3	173.1	161.2	5	0	0	0	0	0	0	58	4	N
30073142	female	38.6	N	3440	C	10	10	Clear	Y	N	N	N	46	N	217.9	203.6	35.6	1.62	24	4	160.8	149.3	5	1	0	1	0	0	0	65	5	N
30075092	female	39.2	N	3280	V	9	10	Clear	Y	N	N	N	168	N	344.5	332	37.7	1.8	18	4	185.9	170.1	11	0	0	0	0	0	0	76	7	N
30070461	female	40	N	3070	V	10	10	Clear	Y	N	N	N	47	N	208.6	197.5	35.3	1.68	12	4	191	177.7	6	0	0	0	0	0	0	87	2	N
30079971	female	39	N	2870	C	10	10	Clear	Y	N	N	N	62	Y	221.4	211.2	37.3	1.76	24	3	191.3	179.6	5	1	0	0	0	0	0	69	12	Y
30074525	female	37.1	N	2980	V	10	10	Clear	Y	N	N	N	21	Y	188.1	175.7	40.4	1.88	48	9	210	174	9	1	0	0	0	0	0	43	7	Y
30074150	female	38.1	N	3200	V	10	10	Clear	Y	N	N	N	20	Y	207.8	197.6	35	2.01	38	13	202.3	187	13	1	0	1	0	0	0	72	6	Y
30077497	male	37	Y	2710	C	9	10	Clear	N	N	N	N	56	N	319.6	309.1	36.4	2	70	4	225.1	211.4	8	1	0	0	0	0	0	84	9	Y
30080630	male	38.5	Y	3330	V	10	10	Clear	N	N	N	N	48	N	234.7	223.1	39.3	1.97	12	4	160.3	147.3	6	0	0	0	0	0	0	73	12	N
30076456	male	38.4	Y	2820	V	10	10	Clear	N	N	N	N	137	N	320.7	307.9	-	-	59	9			14	0	0	0	0	0	0	10	9	N
30080641	male	40.1	N	3210	C	9	10	Clear	N	N	N	N	76	N	219.2	208.4	32	2.09	12	4	174.4	161.8	7	0	0	0	0	0	0	82	12	N
30069777	male	39	N	3010	C	10	10	Clear	N	N	N	N	38	N	145.7	134.1	29.6	1.97	36	7	219.7	202.8	8	0	0	1	0	0	0	66	1	N
30071120	male	39.5	N	3100	C	10	10	Clear	N	N	N	N	78	N	254.6	243.1	35	1.78	30	4	216.8	200.1	7	1	0	1	0	0	0	6	3	N
30072147	male	39.1	N	3200	C	10	10	Clear	N	N	N	N	77	N	231.5	220.4	35.9	2.14	26	6	180.1	164.2	9	1	0	1	0	0	0	51	4	N
30069595	male	38.4	N	3220	C	10	10	Clear	N	N	N	N	70	N	213.5	203.7	36.8	2.08	12	4	171.6	160.4	7	0	0	0	0	0	0	83	1	N
30080188	male	39.4	N	3560	V	9	10	Clear	N	N	N	N	66	N	217.5	207.8	30.5	2.68	12	4	189.5	178.2	6	0	0	0	0	0	0	77	12	N
30070642	male	38.2	N	2910	V	10	10	Clear	N	N	N	N	126	N	263.9	248.3	31.5	2.16	12	4	129.2	117.7	9	0	0	0	1	0	0	78	2	N
30069674	male	38.3	N	3880	V	10	10	Clear	N	N	N	N	130	N	307.3	293.8	32.7	2.01	36	4	190.6	173	9	0	0	0	0	0	0	37	1	N
30074597	male	40.3	N	3860	V	10	10	Clear	N	N	N	N	31	N	142.1	132.7	36.4	2.36	12	5	204.7	190.8	6	0	0	0	0	0	0	106	7	N
30080306	male	38.5	N	2960	V	10	10	Clear	N	N	N	N	52	N	220	209	37	2.16	24	4	222.5	207.2	6	0	0	0	0	0	0	2	12	N
30072275	male	40.1	N	3150	V	10	10	Clear	N	N	N	N	84	N	283.2	268.6	33.5	1.98	24	3	182.8	165.4	6	0	0	0	0	0	0	30	4	N
30070764	male	40.4	N	3510	V	10	10	Clear	N	N	N	N	80	N	352.8	336.7	37.9	2.18	28	3	190.9	175	6	0	0	0	0	0	0	34	2	N
30077210	male	39.1	N	2860	V	9	10	Clear	N	N	N	N	111	N	310.1	297.6	35.1	1.68	20	6	187.8	175.8	11	0	0	0	0	0	0	72	9	N
30080286	male	37.5	N	2820	V	10	10	Clear	N	N	N	N	96	N	294.6	280.5	35.7	2.64	12	4	223.8	211.2	8	0	0	0	0	0	0	77	12	N
30075654	male	37.5	N	3250	V	10	10	Clear	N	N	N	N	132	N	328.6	315.3	35.1	1.84	14	4	203.2	187.1	9	0	0	0	0	0	0	81	8	N
30075696	male	39.5	N	3420	V	10	10	Clear	N	N	N	N	45	N	215.7	203.1	36.9	1.93	42	5	207.1	186.3	6	0	0	1	0	0	0	52	8	N
30070479	male	39.5	N	3750	V	10	10	Clear	N	N	N	N	134	N	306.3	291.8	30.6	1.87	24	4	182.2	170.6	10	0	0	1	0	0	0	60	2	N
30074035	male	40	N	3710	V	10	10	Clear	N	N	N	N	59	N	199.5	187	36.6	1.81	18	4	145.4	135.9	6	0	0	1	0	0	0	60	6	N
30072236	male	39.3	N	2540	V	10	10	Clear	N	N	N	N	72	N	358.5	343.8	36.8	1.98	24	5	142.3	129.6	12	0	0	0	0	0	0	42	4	Y
30074942	male	39.4	N	3160	V	10	10	Clear	N	N	N	N	59	N	315.6	303.5	38.5	2.1	18	3	251.4	237.5	9	0	0	0	0	0	0	56	7	Y
30080527	male	38.2	N	2830	V	10	10	Clear	N	N	N	N	54	N	282.5	272.3	39.2	3.02	30	6	247.6	230.8	8	0	0	0	0	0	0	49	12	Y
30070088	male	36.6	N	2920	V	10	10	Clear	N	N	N	N	91	N	279.7	268.4	33.7	2.03	24	4	252.4	238.2	7	0	0	1	0	0	0	2	2	Y
30074908	male	36.4	N	2700	V	10	10	Clear	N	N	N	N	72	N	277.4	266.9	38.3	1.91	24	5	215.2	201.2	8	0	0	1	0	0	0	64	7	Y
30076686	male	40	N	2940	V	10	10	Clear	N	N	N	N	91	N	337.5	323.2	35.8	2.78	24	7	243.9	225.3	10	0	0	1	0	0	0	56	9	Y
30077800	male	39.6	N	3290	V	10	10	Clear	N	N	N	N	49	N	241.1	231.7	35.2	2.15	124	10	195.4	180.1	12	0	0	1	0	0	0	43	10	Y
30078018	male	38.5	N	3110	C	10	10	Stain	N	N	N	N	41	Y	185.4	175	38.3	1.63	24	4	185.5	170.5	5	0	0	0	0	0	0	37	10	N
30074638	male	40	N	3220	C	10	10	Stain	N	N	N	N	26	Y	139	129	35.4	1.81	24	5	171.6	159.2	6	0	0	0	0	0	0	60	7	N
30069397	male	37.5	N	3410	C	6	10	Stain	N	N	N	N	32	Y	155.5	141.3	37.4	1.92	12	3	207.8	194.9	4	0	0	0	0	0	0	60	1	N
30076967	male	40.1	N	3530	C	10	10	Stain	N	N	N	N	25	Y	135.2	125.6	39.2	2.25	12	3	126.8	114.9	4	0	0	1	0	0	0	61	9	N
30077645	male	36.3	N	2730	C	10	10	Stain	N	N	N	N	23	Y	153.9	144.1	34.5	2.21	86	9	210	195.4	10	1	0	0	0	0	0	55	10	Y
30079922	male	38.4	N	3120	V	8	10	Stain	N	N	N	N	51	Y	223.7	213.5	36	1.71	24	4	164.2	152.2	6	0	0	0	0	0	0	37	12	N
30074500	male	39.6	N	2640	V	10	10	Stain	N	N	N	N	38	Y	184.7	174.2	34.4	1.72	36	6	183.4	166.3	8	0	0	1	0	0	0	60	7	N
30076100	male	41	N	3580	V	8	10	Stain	N	N	N	N	60	Y	287.6	277.2	34.7	1.99	65	5	224.7	209.7	7	0	0	0	0	0	0	47	8	Y
30069103	male	38.2	N	2740	V	10	10	Stain	N	N	N	N	26	Y	117.2	105.2	30.6	1.87	18	4	157.7	153.2	6	1	0	1	0	0	0	61	1	Y
30074183	male	40.1	N	3950	C	10	10	Clear	N	N	N	N	70	Y	309.1	297.9	36.1	2.36	24	3	191.1	179.3	5	0	0	0	0	0	0	24	6	N
30078618	male	38.1	N	2440	C	10	10	Clear	N	N	N	N	43	Y	208.5	193.7	36.6	1.52	24	4	183	171.8	5	0	0	0	0	0	0	52	11	N
30077316	male	37.6	N	3100	C	10	10	Clear	N	N	N	N	22	Y	182.8	172.8	37.1	1.88	70	11	224.3	200.5	12	0	0	1	0	0	0	4	10	N
30072154	male	39	N	3920	C	10	10	Clear	N	N	N	N	25	Y	192.9	175	35	2.01	36	5	163.2	148	6	1	0	0	0	0	0	56	4	N
30071469	male	40.1	N	3530	C	10	10	Clear	N	N	N	N	49	Y	237.6	226	37.5	1.74	24	5	156.4	143.7	7	0	0	1	0	0	0	74	3	N
30076800	male	39.2	N	3320	C	10	10	Clear	N	N	N	N	99	Y	331.9	316.3	34.2	2.24	24	5	200.7	185.1	9	0	0	1	0	0	0	76	9	N
30073358	male	36.3	N	2590	C	10	10	Clear	N	N	N	N	26	Y	362.8	340.9	32.6	2.65	24	9	195.1	177.2	14	1	0	0	0	0	0	34	5	Y
30079813	male	35.6	N	2850	C	10	10	Clear	N	N	N	N	24	Y	237.9	224.1	35.8	2	12	4	203.1	186.3	6	0	0	1	0	0	0	80	12	Y
30080458	male	39.4	N	3060	V	10	10	Clear	N	N	N	N	50	Y	218.7	209.8	36.4	2.35	24	4	207.9	189.4	6	0	0	0	0	0	0	36	12	N
30073288	male	40	N	3610	V	9	10	Clear	N	N	N	N	43	Y	218	201.9	32.7	2.02	48	7	178.7	158.7	9	0	0	0	0	0	0	38	5	N
30072541	male	39.3	N	3540	V	10	10	Clear	N	N	N	N	39	Y	173.8	165.2	35.7	1.59	24	4	181	169.4	5	0	0	0	0	0	0	40	4	N
30079505	male	36.5	N	2800	V	10	10	Clear	N	N	N	N	32	Y	252	237.3	35	1.98	106	11	177.4	149.7	12	1	1	0	1	0	0	70	12	N
30070831	male	37	N	3190	V	10	10	Clear	N	N	N	N	42	Y	190.5	180.5	35.8	1.39	54	5	199.7	179.1	6	1	0	1	0	0	0	3	3	N
30080177	male	40.3	N	3550	V	10	10	Clear	N	N	N	N	48	Y	234.1	225.1	37.7	2.04	12	4	229.3	216.1	6	0	0	1	0	0	0	66	12	N
30078997	male	41	N	3210	V	10	10	Clear	N	N	N	N	21	Y	197.1	186.2	38.5	1.82	24	5	193.6	181	6	0	0	1	0	0	0	72	11	N
30074595	male	36.5	N	2960	V	10	10	Clear	N	N	N	N	28	Y	369.2	356.3	33.4	2.34	24	6	197.6	182.7	10	1	0	0	0	0	0	36	7	Y
30068933	male	36.6	N	2790	V	10	10	Clear	N	N	N	N	35	Y	324.4	309.6	33.5	2.08	30	4	199.3	185.9	8	0	0	1	0	0	0	63	1	Y
30075194	male	40	N	3100	V	10	10	Clear	N	N	N	N	21	Y	172.9	162.7	37.6	2.25	27	8	255.7	239.7	8	1	0	1	0	0	0	82	7	Y
30069847	male	41	N	3450	V	10	10	Clear	N	N	N	N	17	Y	169.3	154.4	35	1.62	72	9	216	194.9	9	0	0	1	0	0	0	41	1	N
30077293	female	40.3	N	2880	C	8	10	Stain	N	N	N	N	90	N	315.9	303	40.1	2.11	42	7	118.6	105.7	10	0	0	0	0	0	0	84	9	N
30079475	female	40.1	N	3900	V	10	10	Stain	N	N	N	N	39	N	177.1	165.2	35.5	1.77	42	6	200.5	188.9	7	1	0	0	0	0	0	64	11	N
30069468	female	39	N	3300	V	10	10	Stain	N	N	N	N	49	N	210.6	200.5	38.7	1.86	54	8	221.9	208.2	10	1	0	0	0	0	0	65	1	N
30074006	female	39.1	N	3260	V	10	10	Stain	N	N	N	N	122	N	296.5	285.1	36.3	1.88	18	4	181.1	170.3	9	0	0	1	0	0	0	76	6	N
30072722	female	40.6	N	3380	V	10	10	Stain	N	N	N	N	42	N	172.4	161.1	35.4	1.82	24	4	182	171.5	6	0	0	1	0	0	0	37	4	N
30080340	female	38.6	N	2710	V	10	10	Stain	N	N	N	N	77	N	277.4	265.8	36.2	2.64	40	6	208.8	187.5	9	0	0	1	1	0	0	62	12	N
30075927	female	39.5	N	2850	V	10	10	Stain	N	N	N	N	54	N	247.5	234	36.6	1.88	24	4	168.5	155.2	6	1	0	0	0	0	0	48	8	Y
30074497	female	39	N	3170	C	10	10	Clear	N	N	N	N	122	N	312.6	300.8	35.1	1.92	18	4	197.3	182	9	0	0	0	0	0	0	77	7	N
30080185	female	40	N	3310	C	10	10	Clear	N	N	N	N	62	N	210.6	199.1	38.1	1.58	12	4	112.2	101.5	6	0	0	0	0	0	0	82	12	N
30073888	female	38.6	N	2700	V	9	10	Clear	N	N	N	N	168	N	337.8	323.6	35.7	2.41	42	6	227.1	207.3	13	0	0	0	0	0	0	27	6	N
30071944	female	38	N	2660	V	10	10	Clear	N	N	N	N	140	N	300.9	290.6	38.6	1.92	12	3	191.7	178.3	9	0	0	0	0	0	0	54	4	N
30078705	female	39.2	N	3300	V	9	10	Clear	N	N	N	N	52	N	274.4	260.7	34.7	2.07	24	4	186.1	173.4	6	0	0	0	0	0	0	60	11	N
30080266	female	40.5	N	3630	V	10	10	Clear	N	N	N	N	101	N	294.5	284.3	35.8	2.73	24	4	228.5	212.7	8	0	0	0	0	0	0	63	12	N
30073067	female	37	N	2940	V	10	10	Clear	N	N	N	N	63	N	256.7	245.8	31.1	2.29	12	4	183.6	165.9	7	0	0	0	0	0	0	86	5	N
30071508	female	37.3	N	3370	V	9	10	Clear	N	N	N	N	65	N	249.9	240.8	35.1	1.73	42	5	211.2	199.7	8	0	0	0	0	0	0	2	3	N
30068596	female	40.2	N	3700	V	10	10	Clear	N	N	N	N	71	N	275.9	267.4	37.7	2.11	140	16	127	117.1	19	1	0	0	0	0	0	86	1	N
30075122	female	39	N	3720	V	10	10	Clear	N	N	N	N	114	N	305.6	291.1	36	1.87	24	5	159.5	143.7	10	1	0	0	0	0	0	62	7	N
30074840	female	39.1	N	2930	V	8	9	Clear	N	N	N	N	87	N	273.5	253.6	32.9	2.04	24	5	107	92.3	8	0	0	1	0	0	0	61	7	N
30073083	female	38	N	2860	V	10	10	Clear	N	N	N	N	122	N	309.8	300.8	40.5	1.98	16	4	158	145.3	9	0	0	0	0	0	0	76	5	N
30074570	female	38.4	N	2970	V	10	10	Clear	N	N	N	N	182	N	315.3	301	36	2.55	18	4	192.7	178.6	11	0	0	0	0	0	0	77	7	N
30080570	female	40	N	3100	V	10	10	Clear	N	N	N	N	55	N	219.6	208.1	36.2	1.72	12	4	169.4	157.6	6	0	0	0	0	0	0	80	12	N
30073781	female	39.6	N	3150	V	10	10	Clear	N	N	N	N	87	N	313.7	304.9	36.3	2.02	42	7	201.7	190.9	10	0	0	0	0	0	0	83	6	N
30073624	female	38.2	N	3050	V	10	10	Clear	N	N	N	N	69	N	245.4	233.4	36.6	1.95	72	8	187	172.4	10	0	0	0	0	0	0	14	5	N
30070587	female	40.3	N	3260	V	10	10	Clear	N	N	N	N	137	N	295.4	278.1	37.2	2.11	12	3	204.2	192.2	9	0	0	0	0	0	0	60	2	N
30069055	female	38.3	N	3240	V	10	10	Clear	N	N	N	N	182	N	397.1	378.8	33.7	1.9	24	4	195.8	181.4	11	0	0	0	0	0	0	61	1	N
30074470	female	39.1	N	3030	V	10	10	Clear	N	N	N	N	142	N	338.9	326.8	36.5	1.59	24	6	183.6	168.4	11	0	0	0	0	0	0	61	7	N
30074249	female	38.5	N	3160	V	10	10	Clear	N	N	N	N	170	N	440.2	420	33.6	2.37	36	6	184.2	164.3	13	0	0	0	0	0	0	62	6	N
30073461	female	39.5	N	3320	V	10	10	Clear	N	N	N	N	59	N	277.6	266.7	41.1	1.95	24	6	215.8	200.9	8	0	0	0	0	0	0	69	5	N
30072654	female	37.6	N	2810	V	10	10	Clear	N	N	N	N	46	N	201.1	189.9	34.9	1.93	60	12	223.2	207.3	14	1	0	0	0	0	0	66	5	N
30070577	female	37.4	N	2960	V	10	10	Clear	N	N	N	N	79	N	314.4	303.3	38.2	1.71	46	5	197.2	185.7	8	0	0	1	0	0	0	31	2	N
30078229	female	38.4	N	2920	V	10	10	Clear	N	N	N	N	99	N	339.5	329.1	37.7	1.97	36	5	183.1	165.2	9	0	0	0	0	0	0	29	10	N
30080312	female	37	N	2880	V	9	10	Clear	N	N	N	N	46	N	156.4	146	34.3	2.03	24	4	177.2	164.6	5	0	0	0	0	0	0	38	12	N
30069778	female	36.6	N	2940	V	10	10	Clear	N	N	N	N	97	N	311	298.6	32.9	2.08	29	5	204	188.2	9	0	0	0	0	0	0	41	1	N
30074795	female	36.3	N	2540	V	10	10	Clear	N	N	N	N	119	N	321.1	308.6	38.1	2.14	18	3	196.4	179.9	8	0	0	0	0	0	0	51	7	N
30079761	female	37.5	N	3250	V	10	10	Clear	N	N	N	N	117	N	310.8	297.6	35.3	2.72	16	3	192.8	172.8	7	0	0	0	0	0	0	53	12	N
30079872	female	38.1	N	2860	V	10	10	Clear	N	N	N	N	44	N	154.3	143	33.9	2.2	22	4	186.6	176.8	6	0	0	1	0	0	0	69	12	N
30080333	female	39.4	N	3320	V	10	10	Clear	N	N	N	N	49	N	193.6	183.6	36.6	2.61	64	12	223.6	211.7	15	1	0	1	0	0	0	98	12	N
30069932	female	39.1	N	3510	V	10	10	Clear	N	N	N	N	48	N	319.6	307.7	35.2	2.02	24	3	232.4	218	9	0	0	0	0	0	0	54	1	Y
30078882	female	40.1	N	3920	C	10	10	Stain	N	N	N	N	72	Y	263	252.2	36.9	1.98	24	5	179.9	163.2	8	0	0	0	1	0	0	62	11	N
30070751	female	37.5	N	2900	C	9	10	Stain	N	N	N	N	41	Y	177.9	166.1	33	2.19	24	4	151.8	140	5	0	0	1	0	0	0	61	3	N
30071589	female	40.6	N	3310	C	9	10	Stain	N	N	N	N	40	Y	210.5	197.9	39.4	1.96	24	6	166.5	153	7	1	0	0	0	0	0	84	3	N
30074829	female	39	N	2820	C	10	10	Stain	N	N	N	N	19	Y	184.5	171.4	35.5	2.55	68	10	217.8	199.8	10	1	0	0	0	0	0	53	7	N
30074484	female	40	N	3580	C	10	10	Stain	N	N	N	N	28	Y	193.5	179.9	33.9	2.12	84	11	141.1	128.9	12	1	0	0	0	0	0	62	7	N
30072119	female	39	N	3300	C	10	10	Stain	N	N	N	N	62	Y	245.4	235.1	35.1	2.17	24	5	185.3	172.3	7	1	0	0	0	0	0	70	4	N
30069763	female	40.2	N	3260	V	8	9	Stain	N	N	N	N	67	Y	215.6	194.3	47.5	2.04	12	2	159.2	148.2	4	0	0	0	0	0	0	40	1	N
30075505	female	39.2	N	3540	V	10	10	Stain	N	N	N	N	12	Y	97.8	88.7	33.3	2.19	12	4	219.4	205.1	4	0	0	0	0	0	0	48	8	N
30077294	female	40.2	N	2600	V	10	10	Stain	N	N	N	N	34	Y	181.6	171.7	34.9	2.22	12	3	169.7	157.1	4	0	0	0	0	0	0	62	9	N
30076105	female	40.3	N	3530	V	10	10	Stain	N	N	N	N	26	Y	168.5	159.3	37.3	1.87	24	5	160.3	148.8	6	1	0	0	0	0	0	50	8	N
30071076	female	40.5	N	3670	V	8	10	Stain	N	N	N	N	50	Y	203.3	188.5	38.7	1.94	20	4	92.9	73.3	7	1	0	1	0	0	0	80	3	N
30075376	female	39.2	N	3380	V	10	10	Stain	N	N	N	N	44	Y	205.2	194.5	39.8	1.94	12	4	249.2	237.4	5	0	0	0	0	0	0	86	7	N
30072917	female	41	N	3300	V	10	10	Stain	N	N	N	N	16	Y	162.7	150.6	35.1	1.63	36	5	174.8	162	5	0	0	0	0	0	0	50	5	N
30077935	female	40.1	N	3300	V	10	10	Stain	N	N	N	N	22	Y	200.3	188.9	38.8	1.83	24	5	120.5	110.3	6	1	0	0	0	0	0	73	10	N
30070819	female	39.2	N	3060	C	9	10	Clear	N	N	N	N	49	Y	240	229.3	35.6	2.62	36	7	217.9	195.4	9	1	0	0	0	0	0	61	3	N
30080339	female	39.4	N	2860	C	10	10	Clear	N	N	N	N	24	Y	181.4	171	36.5	2.37	24	5	173.1	157.2	6	1	0	0	0	0	0	62	12	N
30073915	female	38.4	N	3240	C	10	10	Clear	N	N	N	N	26	Y	205.8	192.7	31.6	2.21	105	11	178.6	167.2	12	1	0	0	0	0	0	68	6	N
30077865	female	40.3	N	3420	V	10	10	Clear	N	N	N	N	40	Y	184	175.8	35	1.99	32	5	190.9	176.4	6	0	0	0	0	0	0	50	10	N
30079381	female	40.6	N	2760	V	10	10	Clear	N	N	N	N	29	Y	192.6	180	35.2	1.96	12	3	193	178.6	4	0	0	0	0	0	0	54	11	N
30071313	female	40.5	N	3280	V	9	10	Clear	N	N	N	N	38	Y	199.9	189.3	36.8	1.73	36	6	179.2	165.3	7	0	0	0	0	0	0	60	3	N
30069519	female	39.3	N	2870	V	10	10	Clear	N	N	N	N	44	Y	197.4	183.8	35.6	2.02	12	4	209.5	200	6	1	0	0	0	0	0	75	1	N
30072816	female	40.6	N	3520	V	9	10	Clear	N	N	N	N	45	Y	186.4	175.5	34.7	1.95	12	5	131.3	118.4	6	1	0	0	0	0	0	112	5	N
30072004	female	40.3	N	3130	V	10	10	Clear	N	N	N	N	56	Y	226.9	215.7	36.9	1.99	24	6	172.8	157.5	8	1	0	0	0	0	0	35	4	N
30071580	female	39	N	2880	V	9	10	Clear	N	N	N	N	14	Y	170.7	159.3	37.5	2.03	96	10	177.9	164.2	10	1	1	0	0	0	0	64	4	N
30071472	female	40.5	N	3650	V	10	10	Clear	N	N	N	N	41	Y	246.6	236	35	1.97	24	5	200.7	185.1	6	0	0	1	0	0	0	77	3	N
30070726	female	40	N	3390	V	10	10	Clear	N	N	N	N	44	Y	208.7	198	37.2	2.02	24	5	157.1	141.3	6	0	0	1	0	0	0	51	3	N
30075056	female	40.1	N	3540	V	10	10	Clear	N	N	N	N	104	Y	303.2	292.1	36.3	2.15	8	3	195.4	184.4	7	0	0	0	0	0	0	76	7	N
30071708	female	40.2	N	3490	V	10	10	Clear	N	N	N	N	38	Y	170.4	161.8	34.6	2.12	24	6	159.8	149.5	7	0	0	0	0	0	0	82	4	N
30074358	female	41.1	N	3060	V	10	10	Clear	N	N	N	N	33	Y	214.7	204.1	39.8	1.83	36	7	189.2	169.9	8	0	0	0	0	0	0	85	6	N
30080525	female	39.4	N	2700	V	10	10	Clear	N	N	N	N	45	Y	180.9	170.7	38.6	1.97	12	4	213.3	197.5	5	0	0	0	0	0	0	87	12	N
30072863	female	39	N	3480	V	10	10	Clear	N	N	N	N	38	Y	109.9	101.7	38.5	2.5	36	7	157.3	148.6	8	0	0	0	0	0	0	39	5	N
30069651	female	37.3	N	3050	V	10	10	Clear	N	N	N	N	41	Y	178	167.6	35.2	2.67	60	8	211.4	192.5	9	0	0	0	0	0	0	41	1	N
30075770	female	37.4	N	3280	V	10	10	Clear	N	N	N	N	53	Y	209.4	199.6	35.7	2.3	46	7	206.1	183.1	9	0	0	0	0	0	0	54	8	N
30075196	female	36.4	N	2840	V	10	10	Clear	N	N	N	N	44	Y	167.4	157.7	31.2	1.85	12	3			4	0	0	0	0	0	0	57	7	N
30076883	female	37.4	N	2760	V	10	10	Clear	N	N	N	N	61	Y	154.9	144.8	32	1.58	48	8			10	0	0	0	0	0	0	62	9	N
30070306	female	39.1	N	3290	V	9	10	Clear	N	N	N	N	6	Y	237.4	225.2	40.6	2.33	76	9	139.8	128.4	9	1	1	0	0	0	0	60	2	N
30074214	female	38	N	2990	V	10	10	Clear	N	N	N	N	23	Y	172.9	162.2	34.4	1.68	36	6	179.9	167	7	1	0	0	0	0	0	62	6	N
30072450	female	39.5	N	3360	V	10	10	Clear	N	N	N	N	24	Y	132.7	120.1	35.5	1.74	60	12	192.9	164.7	13	1	0	0	0	0	0	65	5	N
30078915	female	39	N	3160	V	10	10	Clear	N	N	N	N	39	Y	191.7	182.6	39.3	2.06	24	5	93.5	81.8	6	1	0	0	0	0	0	67	11	N
30080466	female	39.6	N	3420	V	10	10	Clear	N	N	N	N	46	Y	195.3	184.9	38.7	2.17	12	4	165.7	153.8	5	1	0	0	0	0	0	72	12	N
30071793	female	40.1	N	3000	V	10	10	Clear	N	N	N	N	29	Y	131.8	120.3	37.4	1.79	12	4	119.9	108	5	0	0	1	0	0	0	74	4	N
30075620	female	39.6	N	3620	V	10	10	Clear	N	N	N	N	37	Y	183.2	173.2	34.9	1.61	16	4	178.4	165	5	0	0	1	1	0	0	77	8	N
30072632	female	39.6	N	3380	V	10	10	Clear	N	N	N	N	32	Y	153.5	143.8	42	2.03	24	6	181.6	170.4	7	0	0	1	0	0	0	89	4	N
30073111	female	39.3	N	3090	V	10	10	Clear	N	N	N	N	33	Y	201.6	190.7	39	2.11	36	5	188.6	175.5	6	0	0	1	0	0	0	26	5	N
30074434	female	38.6	N	3280	V	10	10	Clear	N	N	N	N	31	Y	145.8	134.7	37.6	2.05	24	4	147.7	137.7	5	0	0	1	0	0	0	51	6	N
30072306	female	41	N	2700	V	10	10	Clear	N	N	N	N	45	Y	227.1	217.1	31.4	2.12	36	5	192.5	177.3	6	0	0	1	0	0	0	61	4	N
30080595	female	40.5	N	3030	V	10	10	Clear	N	N	N	N	42	Y	234.9	222	35.1	2.22	60	7	203.4	188.3	8	0	0	1	0	0	0	62	12	N
30072615	female	40.6	N	3070	V	10	10	Clear	N	N	N	N	43	Y	189.8	177.9	35.2	1.85	24	6	183.7	171.9	7	0	0	1	0	0	0	69	4	N
30070004	female	39.6	N	2900	V	10	10	Clear	N	N	N	N	3	Y	128.2	116	40.2	1.76	84	10	178.3	168	10	1	1	1	1	0	0	87	2	N
30073147	female	40.5	N	3680	V	10	10	Clear	N	N	N	N	22	Y	126.8	116.7	36.6	1.56	24	5	137.2	127.7	6	1	0	1	0	0	0	53	5	N
30070051	female	39.2	N	3230	V	10	10	Clear	N	N	N	N	67	Y	284.3	272.8	35.4	2.03	44	4	171.8	156.1	6	0	0	0	0	0	0	56	2	Y
30070773	female	37.2	N	2920	V	10	10	Clear	N	N	N	N	37	Y	206.8	195.4	34.6	1.95	48	7	204.5	186.8	8	0	0	0	0	0	0	63	3	Y
